# Supplementary material for: Consistent Prebiotic Effects of Carrot RG-I on the Gut Microbiota of Four Human Adult Donors in the SHIME® Model despite Baseline Individual Variability
Source: Microorganisms. 2021 Oct 13;9(10):2142. doi: 10.3390/microorganisms9102142 (PMC8538933; doi:10.3390/microorganisms9102142)
Supplement: Supplementary file 1 [file microorganisms-09-02142-s001.zip]

Archive with 1 entries (1 files):
- microorganisms-1389152-supplementary.pdf
